# Supplementary material for: Overcoming Aging-Associated Poor Influenza Vaccine Responses with CpG 1018 Adjuvant
Source: Vaccines (Basel). 2022 Nov 10;10(11):1894. doi: 10.3390/vaccines10111894 (PMC9695697; doi:10.3390/vaccines10111894)
Supplement: Supplementary file 1 [file vaccines-10-01894-s001.zip]

Archive with 1 entries (1 files):
- vaccines-2019641-supplementary.pdf
